# Supplementary material for: Identification of Putative Vaccine and Drug Targets against the Methicillin-Resistant Staphylococcus aureus by Reverse Vaccinology and Subtractive Genomics Approaches
Source: Molecules. 2022 Mar 24;27(7):2083. doi: 10.3390/molecules27072083 (PMC9000511; doi:10.3390/molecules27072083)
Supplement: Supplementary file 1 [file molecules-27-02083-s001.zip]

Archive with 1 entries (1 files):
- molecules-1586608-supplementary materials.pdf
